# Supplementary material for: Auxin Regulates Apical Stem Cell Regeneration and Tip Growth in the Marine Red Alga Neopyropia yezoensis
Source: Cells. 2022 Aug 26;11(17):2652. doi: 10.3390/cells11172652 (PMC9454478; doi:10.3390/cells11172652)
Supplement: Supplementary file 1 [file cells-11-02652-s001.zip]

Archive with 1 entries (1 files):
- cells-1884253-supplementary.pdf
